# Supplementary material for: COVID-19 Vaccine Effectiveness Against Mortality in the Omicron Period: Evidence from Linked Mortality and Vaccination Records
Source: Vaccines (Basel). 2025 Dec 11;13(12):1235. doi: 10.3390/vaccines13121235 (PMC12737531; doi:10.3390/vaccines13121235)
Supplement: Supplementary file 1 [file vaccines-13-01235-s001.zip]

Archive with 1 entries (1 files):
- vaccines-3999785-supplementary.pdf
